# Supplementary material for: Application of Redox-Responsive Hydrogels Based on 2,2,6,6-Tetramethyl-1-Piperidinyloxy Methacrylate and Oligo(Ethyleneglycol) Methacrylate in Controlled Release and Catalysis
Source: Polymers (Basel). 2021 Apr 16;13(8):1307. doi: 10.3390/polym13081307 (PMC8073720; doi:10.3390/polym13081307)
Supplement: Supplementary file 1 [file polymers-13-01307-s001.zip]

Archive with 1 entries (1 files):
- polymers-1168803-supplementary.pdf
